# Supplementary material for: Beam width and arm position but not cognitive task affect walking balance in older adults
Source: Sci Rep. 2022 Apr 27;12:6854. doi: 10.1038/s41598-022-10848-y (PMC9046185; doi:10.1038/s41598-022-10848-y)
Supplement: Supplementary file 1 — Supplementary Information. [file 41598_2022_10848_MOESM1_ESM.xlsx]

## Sheet: Sheet1
10_FR	distance	speed	RMS_COM_displ	RMS_acc_trunk		10_AK	distance	speed	RMS_COM_displ	RMS_acc_trunk		10_CR	distance	speed	RMS_COM_displ	RMS_acc_trunk			10_FR	distance	speed	RMS_COM_displ	RMS_acc_trunk	erro_dist	cog_err		10_AK	distance	speed	RMS_COM_displ	RMS_acc_trunk	erro_dist	cog_err		10_CR	distance	speed	RMS_COM_displ	RMS_acc_trunk	erro_dist	cog_err
Subject						Subject						Subject							Subject								Subject								Subject
ANT	0.914167	0.774505	0.014	149.143		ANT	0.118333	0.572825	0.014	174.353		ANT	0.708333	0.710484	0.011	145.227			ANT	0.725833	0.724338	0.009	128.764	0	0.0277778		ANT	0.731667	0.761502	0.012	111.436	0	0		ANT	1	0.780792	0.012	167.054	0	0.0416667
ARA	1	0.889688	0.008	98.3173		ARA	1	0.882802	0.006	99.6747		ARA	1	0.680536	0.01	114.801			ARA	1	0.435938	0.011	87.0461	0	0		ARA	0.858333	0.506	0.011	75.4747	0.291262	0		ARA	0.773333	0.458149	0.012	91.2267	0	0
CEL	1	0.997725	0.012	98.2662		CEL	1	1.00306	0.006	105.562		CEL	1	0.876374	0.005	69.3163			CEL	1	0.947597	0.003	106.114	0.0833333	0.0416667		CEL	1	0.88176	0.007	101.885	0.0833333	0.166667		CEL	1	0.890034	0.007	146.385	0.25	0.194444
CLE	1	0.878501	0.006	82.3051		CLE	1	0.877252	0.007	87.6465		CLE	1	0.83366	0.008	98.352			CLE	1	0.95128	0.007	115.295	0	0		CLE	1	0.946822	0.006	99.7585	0	0.0472222		CLE	1	0.919604	0.005	120.157	0	0
CNC	1	1.25495	0.004	190.873		CNC	1	1.28576	0.008	158.555		CNC	1	1.26584	0.028	223.126			CNC	1	1.01682	0.004	170.11	0.0833333	0		CNC	1	0.989671	0.005	153.671	0.0833333	0		CNC	1	0.957328	0.009	224.622	0.25	0
ELI	0.708333	0.950436	0.004	127.225		ELI	1	0.868477	0.006	110.277		ELI	0.801667	0.865891	0.006	106.809			ELI	1	0.720396	0.007	137.279	0.25	0		ELI	1	0.648391	0.005	98.7524	0	0		ELI	0.496667	0.666807	0.007	120.798	0.167785	0.0208333
ELZ	0.226667	0.544417	0.009	76.1071		ELZ	0.635833	0.58118	0.009	80.385		ELZ	0.504167	0.593206	0.01	108.811			ELZ	1	0.511349	0.01	86.7824	0.0833333	0.138889		ELZ	1	0.565884	0.013	95.5383	0.166667	0.0972222		ELZ	0.8	0.359084	0.012	147.061	0.3125	0.0900901
EMI	1	0.94473	0.004	88.5909		EMI	1	0.843062	0.005	82.6873		EMI	0.805	0.879744	0.005	122.569			EMI	1	0.743469	0.005	93.5692	0.0833333	0.0416667		EMI	1	0.694671	0.005	89.6185	0	0.0555556		EMI	1	0.676167	0.013	111.891	0.0833333	0.0552632
FRA	0.7975	0.514386	0.005	95.5185		FRA	1	0.459588	0.01	79.3143		FRA	0.741667	0.462718	0.007	75.3816			FRA	0.513333	0.491603	0.008	73.6872	0.162338	0		FRA	1	0.52955	0.007	80.138	0.416667	0		FRA	1	0.547826	0.019	84.2362	0.416667	0
FUD	1	1.30928	0.007	183.203		FUD	1	1.21689	0.01	212.713		FUD	1	1.14289	0.036	169.731			FUD	1	0.721961	0.006	181.026	0.5	0		FUD	1	0.75747	0.016	204.3	0.333333	0		FUD	0.820833	0.798839	0.008	166.682	0.101523	0
IVO	1	0.872717	0.006	103.9		IVO	1	0.896811	0.01	105.159		IVO	1	0.897399	0.008	135.952			IVO	1	0.485087	0.01	76.527	0.166667	0		IVO	1	0.492518	0.013	93.9118	0.0833333	0		IVO	1	0.507265	0.009	75.4751	0	0
IZA	0.695	0.755777	0.007	131.016		IZA	0.985833	0.729556	0.015	140.443		IZA	1	0.753382	0.008	164.814			IZA	1	0.896265	0.009	137.134	0.5	0.104167		IZA	1	0.975187	0.008	143.573	0.583333	0.0763889		IZA	0.795833	0.863104	0.014	143.425	0.418848	0.104167
JOA	1	0.774933	0.011	119.869		JOA	1	0.823443	0.006	132.899		JOA	0.800833	0.714919	0.007	154.478			JOA	1	0.786234	0.004	113.788	0	0.0342262		JOA	1	0.721976	0.006	113.78	0	0.0119048		JOA	1	0.735397	0.006	110.811	0	0.0446429
MAJ	0.8575	0.825577	0.004	217.405		MAJ	0.848333	0.748122	0.004	170.19		MAJ	1	0.780449	0.007	285.644			MAJ	1	0.693583	0.005	154.811	0.333333	0.180556		MAJ	1	0.606045	0.007	140.656	0.25	0.194444		MAJ	0.931667	0.563978	0.009	163.193	0.357782	0.111111
MAM	1	0.839635	0.006	173.501		MAM	1	0.825438	0.007	122.042		MAM	1	0.815713	0.006	132.007			MAM	1	0.833112	0.011	235.694	0	0		MAM	1	0.477437	0.01	138.778	0	0		MAM	1	0.767698	0.012	194.104	0.0833333	0
MAN	1	1.10158	0.007	135.655		MAN	1	1.12671	0.006	168.801		MAN	1	1.0535	0.005	148.065			MAN	1	1.03401	0.006	170.341	0	0		MAN	1	1.02168	0.016	165.515	0	0.0416667		MAN	1	1.06372	0.01	197.275	0	0.0861111
MAO	1	1.21649	0.01	126.424		MAO	1	1.25596	0.004	119.623		MAO	1	1.17585	0.005	115.992			MAO	1	1.19378	0.005	141.219	0	0.0277778		MAO	1	1.21049	0.002	113.207	0	0.0416667		MAO	1	1.0782	0.004	124.892	0	0.0902778
ORI	0.806667	1.09396	0.006	135.891		ORI	1	1.08742	0.01	189.454		ORI	1	0.977933	0.007	137.895			ORI	1	0.401068	0.01	95.281	0.25	0.0625		ORI	0.838333	0.39296	0.012	79.1811	0.0994036	0		ORI	1	0.416263	0.009	74.6276	0.333333	0.0612745
SUE	1	0.957564	0.013	179.87		SUE	0.854167	1.02369	0.008	213.676		SUE	0.645	0.983411	0.005	227.84			SUE	0.839167	1.04865	0.004	250.567	0	0.0277778		SUE	0.930833	1.10643	0.027	185.883	0	0.0277778		SUE	0.4225	0.657191	0.008	278.658	0	0.0833333
TOS	1	0.829484	0.006	148.846		TOS	1	0.742692	0.006	165.375		TOS	1	0.781716	0.006	182.606			TOS	1	0.584224	0.007	115.756	0	0.0277778		TOS	1	0.602613	0.008	116.331	0.166667	0.0208333		TOS	0.979167	0.620696	0.009	153.185	0.170213	0
08_FR	distance	speed	RMS_COM_displ	RMS_acc_trunk		08_AK	distance	speed	RMS_COM_displ	RMS_acc_trunk		08_CR	distance	speed	RMS_COM_displ	RMS_acc_trunk			08_FR	distance	speed	RMS_COM_displ	RMS_acc_trunk	erro_dist	cog_err		08_AK	distance	speed	RMS_COM_displ	RMS_acc_trunk	erro_dist	cog_err		08_CR	distance	speed	RMS_COM_displ	RMS_acc_trunk	erro_dist	cog_err
Subject						Subject						Subject							Subject								Subject								Subject
ANT	0.205	0.4399	0.008	88.3969		ANT	0.358333	0.617757	0.013	147.414		ANT	0.464167	0.735041	0.011	156.413			ANT	0.5775	0.828657	0.01	139.964	0	0		ANT	0.200833	0.762899	0.014	137.705	0	0		ANT	0.305	0.685217	0.014	147.988	0	0
ARA	1	0.762946	0.015	103.842		ARA	1	0.731939	0.007	96.3729		ARA	0.4875	0.712437	0.012	140.707			ARA	0.724167	0.301025	0.005	113.656	0.115075	0		ARA	0.538333	0.450997	0.012	121.551	0	0		ARA	1	0.413822	0.012	123.468	0.416667	0
CEL	1	0.854871	0.01	128.65		CEL	1	0.844079	0.01	143.915		CEL	1	0.961784	0.007	129.283			CEL	1	0.866222	0.009	190.559	0	0.874016		CEL	1	0.815699	0.012	147.544	0.0833333	0.0833333		CEL	1	0.874087	0.008	163.945	0	0.0833333
CLE	1	0.753499	0.007	100.487		CLE	1	0.72886	0.005	83.0014		CLE	1	0.782515	0.006	118.985			CLE	1	0.969989	0.006	138.908	0	0.0138889		CLE	0.975	0.906474	0.007	110.615	0	0		CLE	1	0.96829	0.004	133.674	0	0.0710317
CNC	1	1.24315	0.004	214.327		CNC	0.79	1.17971	0.013	255.644		CNC	0.6675	1.22461	0.004	160.458			CNC	1	0.986784	0.005	196.288	0	0.0833333		CNC	1	0.990846	0.004	196.945	0	0		CNC	1	0.946872	0.006	204.071	0	0.0277778
ELI	1	0.807326	0.007	113.29		ELI	1	0.807591	0.006	100.216		ELI	0.799167	0.848796	0.005	113.665			ELI	0.7025	0.714606	0.006	127.157	0.237248	0		ELI	0.774167	0.72416	0.005	120.63	0.107643	0		ELI	0.545833	0.621685	0.006	132.861	0	0
ELZ	0.886667	0.536465	0.009	91.9184		ELZ	0.744167	0.517113	0.023	111.798		ELZ	0.744167	0.556339	0.007	134.693			ELZ	0.734167	0.629904	0.026	193.244	0	0		ELZ	0.654167	0.54449	0.011	108.275	0	0		ELZ	0.406667	0.614996	0.011	167.337	0	0.0208333
EMI	1	0.827048	0.001	65.5728		EMI	1	0.880591	0.006	77.9462		EMI	0.753333	0.812091	0.01	88.5955			EMI	0.829167	0.700003	0.008	154.13	0	0		EMI	1	0.711617	0.009	94.6324	0	0		EMI	1	0.762645	0.005	147.36	0	0
FRA	0.803333	0.491174	0.006	86.163		FRA	0.304167	0.464476	0.011	87.4926		FRA	0.838333	0.438762	0.011	75.0875			FRA	0.509167	0.497978	0.013	88.611	0.490998	0		FRA	1	0.454537	0.007	70.4369	0.166667	0		FRA	0.773333	0.457476	0.015	74.8662	0.215517	0
FUD	1	1.18233	0.01	157.13		FUD	0.681667	0.990313	0.008	173.658		FUD	0.75	1.10309	0.006	211.516			FUD	1	0.809525	0.005	171.054	0	0		FUD	0.769167	0.661927	0.007	143.883	0	0.0416667		FUD	1	0.719376	0.008	156.355	0.0833333	0.0277778
IVO	0.958333	0.872723	0.004	119.225		IVO	1	0.849326	0.013	115.579		IVO	1	0.872621	0.006	131.153			IVO	0.690833	0.493282	0.01	102.533	1.44753	0		IVO	0.768333	0.475683	0.017	93.7579	0	0		IVO	0.579167	0.448142	0.014	112.99	0	0.00925926
IZA	0.476667	0.791719	0.008	144.769		IZA	0.528333	0.982694	0.011	186.043		IZA	0.358333	0.936104	0.009	177.535			IZA	0.6875	0.823298	0.006	192.659	0.727273	0.111111		IZA	0.595	0.937012	0.011	148.973	0.420168	0.0902778		IZA	0.851667	0.822638	0.007	159.857	0.391389	0.157407
JOA	0.723333	0.784745	0.008	156.118		JOA	1	0.861379	0.005	164.653		JOA	1	0.837787	0.007	200.842			JOA	1	0.738494	0.006	136.75	0.0833333	0.0238095		JOA	1	0.735597	0.005	150.95	0	0.0357143		JOA	1	0.714612	0.007	163.448	0.0833333	0.0138889
MAJ	0.6525	0.584843	0.004	163.982		MAJ	0.7875	0.488422	0.006	219.152		MAJ	0.280833	0.47361	0.008	259.553			MAJ	0.75	0.466735	0.007	139.822	0.444444	0.166667		MAJ	1	0.264475	0.007	96.4394	0.333333	0.0833333		MAJ	0.786667	0.347409	0.006	110.052	0.317797	0.111111
MAM	1	0.714298	0.005	132.22		MAM	1	0.747241	0.007	135.038		MAM	1	0.266969	0.006	147.163			MAM	1	0.69926	0.011	198.337	0	0		MAM	1	0.682971	0.014	210.399	0	0		MAM	0.8225	0.575646	0.009	190.081	0	0
MAN	1	1.02405	0.008	159.608		MAN	0.9275	1.05503	0.004	141.551		MAN	1	0.971429	0.006	144.538			MAN	1	0.980734	0.006	186.373	0	0.0208333		MAN	1	0.937789	0.005	151.504	0.0833333	0.0535758		MAN	1	0.907646	0.007	171.489	0.0833333	0.0555556
MAO	1	1.11473	0.006	195.554		MAO	1	1.05559	0.006	118.033		MAO	1	1.01765	0.004	104.845			MAO	1	1.19438	0.005	139.617	0	0		MAO	1	1.207	0.004	127.429	0	0.0277778		MAO	1	1.26627	0.015	117.41	0	0
ORI	0.718333	1.28948	0.004	166.957		ORI	1	1.23508	0.004	187.235		ORI	1	1.1229	0.008	160.028			ORI	1	0.457454	0.005	131.504	0.166667	0.0416667		ORI	1	0.492287	0.007	96.7102	0.25	0.0208333		ORI	0.684167	0.468676	0.024	133.933	0.121803	0
SUE	0.5775	0.799133	0.01	231.881		SUE	0.984167	0.950077	0.012	223.626		SUE	0.49	1.00158	0.016	232.797			SUE	0.845833	1.11527	0.004	231.406	0	0		SUE	0.703333	1.03658	0.024	231.038	0	0		SUE	0.841667	1.03959	0.01	233.619	0	0
TOS	1	0.71024	0.009	187.982		TOS	0.916667	0.616612	0.008	205.016		TOS	1	0.617257	0.021	222.521			TOS	0.981667	0.360642	0.006	110.04	0.0848896	0		TOS	0.968333	0.359092	0.007	106.159	0.258176	0		TOS	1	0.406663	0.018	102.327	0.166667	0
06_FR	distance	speed	RMS_COM_displ	RMS_acc_trunk		06_AK	distance	speed	RMS_COM_displ	RMS_acc_trunk		06_CR	distance	speed	RMS_COM_displ	RMS_acc_trunk			06_FR	distance	speed	RMS_COM_displ	RMS_acc_trunk	erro_dist	cog_err		06_AK	distance	speed	RMS_COM_displ	RMS_acc_trunk	erro_dist	cog_err		06_CR	distance	speed	RMS_COM_displ	RMS_acc_trunk	erro_dist	cog_err
Subject						Subject						Subject							Subject								Subject								Subject
ANT	0.244167	0.498873	0.008	106.318		ANT	0.200833	0.61947	0.009	140.161		ANT	0.491667	0.606404	0.007	129.045			ANT	0.199167	0.660729	0.009	119.473	0	0.187266		ANT	0.45	0.702332	0.0142725	0.014	0	0		ANT	0.261667	0.667762	0.013	100.65	0	0.0331675
ARA	0.433333	0.684614	0.016	132.388		ARA	0.745833	0.728716	0.01	118.006		ARA	0.716667	0.737818	0.016	115.417			ARA	0.634167	0.456215	0.018	121.3	0.262812	0		ARA	0.8025	0.437136	0.0137918	0.014	0.103842	0		ARA	0.775	0.487155	0.018	114.775	0.215054	0
CEL	0.8375	0.661302	0.015	228.424		CEL	1	0.724556	0.016	176.584		CEL	0.616667	0.532559	0.009	205.886			CEL	0.929167	0.667931	0.013	252.698	0.0896861	0.262467		CEL	1	0.703666	0.0121094	0.012	0	0.0416667		CEL	0.72	0.676534	0.016	286.186	0	0.0555556
CLE	1	0.703434	0.007	133.716		CLE	1	0.677934	0.007	96.9208		CLE	1	0.686683	0.005	123.202			CLE	1	0.826491	0.007	149.507	0	0.0414079		CLE	0.666667	0.737784	0.0103499	0.01	0	0.0119048		CLE	1	0.773598	0.007	144.695	0	0.0238095
CNC	1	1.16078	0.005	262.405		CNC	0.7525	1.15076	0.005	224.735		CNC	0.826667	1.12897	0.004	270.397			CNC	1	0.993722	0.004	277.509	0	0.0208333		CNC	1	0.945427	0.00607319	0.005	0.0833333	0.0416667		CNC	0.956667	0.976697	0.005	290.298	0	0
ELI	0.703333	0.646142	0.007	98.7325		ELI	0.7	0.581581	0.005	97.0343		ELI	0.5175	0.596491	0.006	121.226			ELI	0.803333	0.605443	0.005	208.73	0	0		ELI	0.781667	0.555218	0.00695341	0.006	0	0		ELI	0.685	0.479429	0.005	208.377	0	0
ELZ	0.421667	0.477159	0.009	119.059		ELZ	0.168333	0.421008	0.006	122.377		ELZ	0.6275	0.371885	0.011	113.632			ELZ	0.563333	0.512612	0.014	158.559	0	0.0905797		ELZ	0.535833	0.53794	0.00649634	0.006	0	0.0416667		ELZ	0.33	0.466952	0.004	42.4147	0	0
EMI	0.845	0.790779	0.006	62.3348		EMI	0.585833	0.744121	0.008	167.57		EMI	0.7625	0.843162	0.007	175			EMI	0.815	0.66478	0.008	74.0934	0.102249	0		EMI	0.5125	0.521216	0.00756571	0.007	0	0		EMI	0.5525	0.73095	0.009	162.32	0.15083	0
FRA	0.585833	0.429901	0.006	78.3788		FRA	0.6175	0.386326	0.006	59.3507		FRA	0.503333	0.352181	0.01	72.0998			FRA	0.279167	0.480563	0.008	85.4736	0.298507	0		FRA	0.468333	0.38346	0.00765232	0.008	0.355872	0		FRA	0.4925	0.395319	0.008	59.5494	0.338409	0
FUD	0.534167	0.902275	0.005	213.498		FUD	0.585833	0.895267	0.005	229.464		FUD	0.430833	0.827746	0.006	197.27			FUD	0.46	0.168787	0.009	165.202	0.181159	0		FUD	0.761667	0.482627	0.00875194	0.008	0.218818	0		FUD	0.438333	0.609083	0.014	133.147	0	0
IVO	0.523333	0.867726	0.006	144.594		IVO	0.643333	0.798562	0.007	144.51		IVO	0.371667	0.84084	0.006	172.363			IVO	0.119167	0.48609	0.008	106.046	0	0		IVO	0.228333	0.403603	0.00765992	0.008	0	0		IVO	0.123333	0.427757	0.011	90.2347	0	0
IZA	0.556667	0.851402	0.015	265.767		IZA	0.2375	0.802801	0.01	135.543		IZA	0.2775	0.742687	0.009	150.61			IZA	0.215	0.807078	0.005	143.373	0.775194	0.256325		IZA	0.390833	0.771211	0.00604719	0.005	0.21322	0.426983		IZA	0.1	0.678864	0.005	148.554	0	0.159527
JOA	0.821667	0.879607	0.012	226.375		JOA	0.928333	0.916806	0.009	230.994		JOA	0.808333	0.810367	0.008	241.094			JOA	1	0.720433	0.011	170.533	0.0833333	0.0148148		JOA	1	0.741309	0.00607736	0.005	0.166667	0.220481		JOA	1	0.747468	0.01	219.803	0	0
MAJ	1	0.572096	0.005	204.323		MAJ	0.449167	0.342724	0.006	171.463		MAJ	0.249167	0.343241	0.006	143.528			MAJ	0.451667	0.226261	0.006	97.3631	0.922509	0.192678		MAJ	0.424167	0.242858	0.0132933	0.012	0.982318	0.223714		MAJ	0.309167	0.214472	0.008	84.9384	0.539084	0
MAM	0.790833	0.701951	0.005	219.971		MAM	0.845833	0.633119	0.01	195.075		MAM	0.725	0.492834	0.008	265.07			MAM	1	0.646386	0.006	221.321	0	0		MAM	0.609167	0.633228	0.0132377	0.011	0	0		MAM	1	0.577792	0.007	200.455	0	0
MAN	1	0.928936	0.009	140.027		MAN	0.454167	0.865838	0.009	172.821		MAN	1	0.849311	0.012	149.247			MAN	1	0.941423	0.007	159.648	0	0.0635832		MAN	1	0.966436	0.00746385	0.007	0	0		MAN	1	0.861898	0.012	167.252	0	0
MAO	1	0.927336	0.004	136.629		MAO	0.685833	0.928946	0.007	206.613		MAO	0.770833	0.856511	0.006	187.702			MAO	0.6975	0.991248	0.005	211.192	0	0.0208333		MAO	1	1.03205	0.00763662	0.007	0	0		MAO	0.9625	0.973405	0.004	150.11	0	0
ORI	0.574167	1.33834	0.006	304.908		ORI	0.804167	1.19949	0.005	257.466		ORI	0.513333	0.930046	0.005	259.229			ORI	0.885	0.407743	0.008	160.656	0.094162	0		ORI	0.4925	0.543758	0.00692343	0.007	0.338409	0		ORI	0.379167	0.410375	0.01	125.146	0	0
SUE	0.641667	0.895589	0.011	243.035		SUE	0.375	0.810656	0.008	202.453		SUE	0.154167	0.84511	0.005	203.37			SUE	0.784167	1.04573	0.014	285.202	0	0		SUE	0.604167	0.983758	0.0061701	0.008	0	0.0277778		SUE	0.230833	1.00245	0.007	355.191	0	0
TOS	0.929167	0.81714	0.006	245.849		TOS	0.86	0.639149	0.006	202.292		TOS	0.460833	0.547653	0.004	204.654			TOS	0.713333	0.318905	0.009	153.27	0.350467	0		TOS	0.835	0.385621	0.00679308	0.007	0	0		TOS	0.670833	0.37567	0.009	162.32	0	0
